# Supplementary material for: The Bacterial and Fungal Compositions in the Rhizosphere of Asarum heterotropoides Fr. Schmidt var. mandshuricum (Maxim.) Kitag. in a Typical Planting Region
Source: Microorganisms. 2024 Mar 29;12(4):692. doi: 10.3390/microorganisms12040692 (PMC11051765; doi:10.3390/microorganisms12040692)
Supplement: Supplementary file 1 [file microorganisms-12-00692-s001.zip]

Archive with 1 entries (1 files):
- microorganisms-2918227-supplementary.pdf
